# Supplementary material for: “Endothelial Antibody Factory” at the Blood Brain Barrier: Novel Approach to Therapy of Neurodegenerative Diseases
Source: Pharmaceutics. 2022 Jul 6;14(7):1418. doi: 10.3390/pharmaceutics14071418 (PMC9320725; doi:10.3390/pharmaceutics14071418)
Supplement: Supplementary file 1 [file pharmaceutics-14-01418-s001.zip]

Archive with 1 entries (1 files):
- pharmaceutics-1763677-supplementary.pdf
